# Supplementary material for: Effects of Olive and Pomegranate By-Products on Human Microbiota: A Study Using the SHIME® In Vitro Simulator
Source: Molecules. 2019 Oct 21;24(20):3791. doi: 10.3390/molecules24203791 (PMC6832639; doi:10.3390/molecules24203791)
Supplement: Supplementary file 1 [file molecules-24-03791-s001.zip]

Archive with 1 entries (1 files):
- molecules-602291-SI.pptx
